# Supplementary material for: Genotypic variation in Norway spruce correlates to fungal communities in vegetative buds
Source: Mol Ecol. 2019 Dec 9;29(1):199–213. doi: 10.1111/mec.15314 (PMC7003977; doi:10.1111/mec.15314)
Supplement: Supplementary file 1 [file MEC-29-199-s001.zip]

Archive with 4 entries (4 files):
- mec15314-sup-0001-FigS2.jpg
- mec15314-sup-0002-SupinfoS1.pdf
- mec15314-sup-0003-FigS3.tif
- mec15314-sup-0004-TableS4.docx
